# Supplementary material for: Effectiveness of Lifestyle Interventions during Pregnancy on Preventing Gestational Diabetes Mellitus in High-Risk Women: A Systematic Review and Meta-Analyses of Published RCTs
Source: J Clin Med. 2023 Nov 10;12(22):7038. doi: 10.3390/jcm12227038 (PMC10672732; doi:10.3390/jcm12227038)
Supplement: Supplementary file 1 [file jcm-12-07038-s001.zip]

Archive with 1 entries (1 files):
- jcm-2677856-supplementary.pdf
